# Supplementary material for: Morphological, Morphometrical and Molecular Characterization of Oscheius siddiqii Tabassum and Shahina, 2010 (Rhabditida, Rhabditidae) from India with Its Taxonomic Consequences for the Subgenus Oscheius Andrássy, 1976
Source: Biology (Basel). 2021 Nov 27;10(12):1239. doi: 10.3390/biology10121239 (PMC8698764; doi:10.3390/biology10121239)
Supplement: Supplementary file 1 [file biology-10-01239-s001.zip]

Archive with 3 entries (3 files):
- Supplementary table S1.pdf
- Supplementary table S2.pdf
- Supplementary table S3.pdf
